# Supplementary material for: Real-World Data on Antibiotic Group Treatment in European Livestock: Drivers, Conditions, and Alternatives
Source: Antibiotics (Basel). 2022 Aug 3;11(8):1046. doi: 10.3390/antibiotics11081046 (PMC9404736; doi:10.3390/antibiotics11081046)
Supplement: Supplementary file 1 [file antibiotics-11-01046-s001.zip]

Archive with 4 entries (4 files):
- Table S1. Demographic distribution of survey responses_R1 .pdf
- Table S2. EN - Metaphylaxis in livestock and poultry survey form_R1.pdf
- Table S3. STROBE statement.pdf
- Table S4. Checklist for Reporting Results of Internet E-Surveys (CHERRIES).pdf
